# Supplementary material for: The Papain-like Cysteine Protease HpXBCP3 from Haematococcus pluvialis Involved in the Regulation of Growth, Salt Stress Tolerance and Chlorophyll Synthesis in Microalgae
Source: Int J Mol Sci. 2021 Oct 26;22(21):11539. doi: 10.3390/ijms222111539 (PMC8583958; doi:10.3390/ijms222111539)
Supplement: Supplementary file 1 [file ijms-22-11539-s001.zip]

Archive with 1 entries (1 files):
- ijms-1364156-supplementary.pdf
